# Supplementary material for: A BRCA1 deficient, NFκB driven immune signal predicts good outcome in triple negative breast cancer
Source: Oncotarget. 2016 Mar 2;7(15):19884–96. doi: 10.18632/oncotarget.7865 (PMC4991425; doi:10.18632/oncotarget.7865)
Supplement: Supplementary file 2 [file oncotarget-07-19884-s002.xlsx]

## Sheet: ElasticNet0.3sig.txt
Supp Table 1
symbol.gene.symbol	symbol.entrez.id	ind	values	pvals	padj
EPSTI1	94240	BRRS.13156_s_at	80	3.38007e-140	3.66738e-137
RNF213	57674	BRRS.10809_at	75	1.50301e-127	1.63076e-124
IFI44	10561	BRIHRC.1460C2n5_s_at	74	4.3195e-125	4.68666e-122
GBP4	115361	BRIH.2251C1n2_at	73	1.17938e-122	1.27962e-119
STAT1	6772	AFFX-HUMISGF3A/M97935_3_at	72	3.06291e-120	3.32326e-117
CD274	29126	BRAD.29038_at	71	7.57446e-118	8.21829e-115
OAS3	4940	BRRS.6177_at	64	1.17123e-101	1.27079e-98
FYB	2533	BRIHRC.10930C1n2_s_at	64	1.17123e-101	1.27079e-98
ISG15	9636	BRRS.5358_s_at	63	2.01668e-99	2.1881e-96
CBFB	865	BRAD.12054_at	58	1.62687e-88	1.76515e-85
FAM26F	441168	BRRS.1234_at	57	2.18341e-86	2.369e-83
CD47	961	BRAD.17728_s_at	57	2.18341e-86	2.369e-83
PSMD2	5708	BRIH.1215C2n9_s_at	55	3.48403e-82	3.78018e-79
ATP6AP1L	92270	BRAD.30226_at	52	5.20129e-76	5.64339e-73
CD47	961	BRAD.17729_s_at	52	5.20129e-76	5.64339e-73
PI4K2A	55361	BRAD.13938_at	52	5.20129e-76	5.64339e-73
FGL2	10875	BRAD.10431_at	52	5.20129e-76	5.64339e-73
STAT1	6772	AFFX-HUMISGF3A/M97935_MA_at	48	5.08724e-68	5.51965e-65
EIF2AK2	5610	BRRS.3547_at	47	4.58108e-66	4.97047e-63
STAT1	6772	AFFX-HUMISGF3A/M97935_5_at	47	4.58108e-66	4.97047e-63
APOBEC3G	60489	BRRS.11065_at	46	3.96428e-64	4.30125e-61
GSN	2934	BRMX.23326C1n3_s_at	44	2.63322e-60	2.85705e-57
SLC5A6	8884	BRRS.10883_s_at	42	1.48903e-56	1.6156e-53
GBP5	115362	BRPD.5301C1n2_s_at	42	1.48903e-56	1.6156e-53
CD47	961	BRHP.636_s_at	42	1.48903e-56	1.6156e-53
FAM105B	90268	BRRS.13824_s_at	41	1.05357e-54	1.14313e-51
EIF2AK2	5610	BRPDRC.9809C1n5_s_at	39	4.66316e-51	5.05953e-48
LDHA	3939	BRIH.498C2n47_s_at	38	2.91505e-49	3.16283e-46
ADAR	103	BRIH.1447C1n5_at	37	1.74728e-47	1.8958e-44
CMPK2	129607	BRAD.28329_at	37	1.74728e-47	1.8958e-44
OAS2	4939	BRAD.10561_at	37	1.74728e-47	1.8958e-44
OAS2	4939	BRRS.3378_at	36	1.00378e-45	1.0891e-42
GBP1	2633	BRIH.2832C1n2_s_at	36	1.00378e-45	1.0891e-42
OAS3	4940	BRRS.6177-22_at	35	5.52409e-44	5.99364e-41
OAS2	4939	BRRS.1808_s_at	35	5.52409e-44	5.99364e-41
USP22	23326	200083_at	35	5.52409e-44	5.99364e-41
CHORDC1	26973	BRRS.7126_at	33	1.46761e-40	1.59236e-37
CFB /// ---	629 /// ---	BRIHRC.1817C1n2_s_at	33	1.46761e-40	1.59236e-37
CTSS	1520	BRIH.5390C1n13_s_at	33	1.46761e-40	1.59236e-37
GBP5	115362	BRRS.13369_s_at	32	7.07631e-39	7.6778e-36
--- /// PSME2	--- /// 5721	BRIH.6460C2n3_s_at	32	7.07631e-39	7.6778e-36
GOLGB1	2804	BRAD.6788_at	31	3.26053e-37	3.53767e-34
IFI44L	10964	BRRS.6684_at	30	1.43458e-35	1.55652e-32
SLAMF7	57823	BRAD.34268_s_at	28	2.40982e-32	2.61465e-29
CMTM6	54918	BRAD.20717_at	28	2.40982e-32	2.61465e-29
MX1	4599	BRRS.3319_s_at	27	9.18302e-31	9.96358e-28
RTP4	64108	BRRS.11217_at	27	9.18302e-31	9.96358e-28
CD86	942	BRAD.15212_at	27	9.18302e-31	9.96358e-28
STAT1	6772	Adx-Hs-ISGF3A-500-5_s_at	27	9.18302e-31	9.96358e-28
NLGN2	57555	BRRS.10710_at	26	3.32882e-29	3.61177e-26
STAT1	6772	Adx-Hs-ISGF3A-600-3_s_at	26	3.32882e-29	3.61177e-26
STAT1	6772	Adx-Hs-ISGF3A-400-5_s_at	26	3.32882e-29	3.61177e-26
CAPRIN1	4076	BRIH.890C1n11_at	25	1.14653e-27	1.24398e-24
SYNRG	11276	BRRS.13547_s_at	24	3.74724e-26	4.06576e-23
NRIP3	56675	BRRS.10613_at	24	3.74724e-26	4.06576e-23
MX1	4599	BRIH.5478C1n2_s_at	24	3.74724e-26	4.06576e-23
TRIM21	6737	BREM.2490_s_at	24	3.74724e-26	4.06576e-23
PCGF2	7703	BRAD.9458_at	23	1.16053e-24	1.25917e-21
RARRES1	5918	BRRS.3658_at	22	3.4005e-23	3.68954e-20
CHD4	1108	BRRS.2419_at	22	3.4005e-23	3.68954e-20
CPSF7	79869	BRRS.11904_at	22	3.4005e-23	3.68954e-20
UGP2	7360	BRAD1_66785375_at	22	3.4005e-23	3.68954e-20
SRGN	5552	BRRS.3524_at	21	9.41094e-22	1.02109e-18
C2orf29	55571	BRIH.6552C1n4_s_at	20	2.45532e-20	2.66403e-17
NAV1	730426	BRAD.29153_s_at	20	2.45532e-20	2.66403e-17
IFI44	10561	Hs82316.0C5n44_s_at	19	6.0265e-19	6.53875e-16
MTRR	4552	BRRS.3313_at	19	6.0265e-19	6.53875e-16
C1GALT1	56913	BRRS.10408_at	19	6.0265e-19	6.53875e-16
RFX5	5993	BRAD.8659_at	19	6.0265e-19	6.53875e-16
CTSS	1520	BRAD.8596_x_at	19	6.0265e-19	6.53875e-16
CD44	960	BRAD.19443_at	19	6.0265e-19	6.53875e-16
EIF4G2	1982	Adx-200004-up_at	19	6.0265e-19	6.53875e-16
EIF4G2	1982	200004_at	19	6.0265e-19	6.53875e-16
MPV17	4358	Hs75659.1C1n4_at	18	1.38834e-17	1.50635e-14
MXD1	4084	BRRS.3239_at	18	1.38834e-17	1.50635e-14
CCT3	7203	BRIH.868C1n5_at	18	1.38834e-17	1.50635e-14
CD59	966	BRAD1_58301043_at	18	1.38834e-17	1.50635e-14
LYZ	4069	BRAD.1720_at	18	1.38834e-17	1.50635e-14
MSRB3	253827	Hs339024.0CB2n33_at	17	2.99423e-16	3.24874e-13
CXCL9	4283	BRRS.3281_at	17	2.99423e-16	3.24874e-13
CFB /// ---	629 /// ---	BRRS.2739_s_at	17	2.99423e-16	3.24874e-13
CSTF3	1479	BRRS.1834_at	17	2.99423e-16	3.24874e-13
ING1	3621	BRPD.9309C1n2_at	17	2.99423e-16	3.24874e-13
ISG15	9636	BRHP.539_s_at	17	2.99423e-16	3.24874e-13
YBX1	4904	BRHP.159_x_at	17	2.99423e-16	3.24874e-13
PDE4B	5142	BRAD.15483_at	17	2.99423e-16	3.24874e-13
PLCE1	51196	BRRS.9040_s_at	16	6.02801e-15	6.54039e-12
PSMB4	5692	BRRS.3577_s_at	16	6.02801e-15	6.54039e-12
SLTM	79811	BRIH.1433C3n2_at	16	6.02801e-15	6.54039e-12
SRP72	6731	BRAD.12920_s_at	16	6.02801e-15	6.54039e-12
EVI2B	2124	BRRS.6431_at	15	1.12915e-13	1.22513e-10
MCL1	4170	BRRS.16211_s_at	15	1.12915e-13	1.22513e-10
CDC42SE2	56990	BRIH.9562C1n2_s_at	15	1.12915e-13	1.22513e-10
IQCG	84223	BRIH.6705C1n2_s_at	15	1.12915e-13	1.22513e-10
EPSTI1	94240	BRAD.34868_s_at	15	1.12915e-13	1.22513e-10
STAT1	6772	BRAD.32918_s_at	15	1.12915e-13	1.22513e-10
USP7	7874	BRAD.24128_at	15	1.12915e-13	1.22513e-10
FAM46C	54855	BRAD.22906_at	15	1.12915e-13	1.22513e-10
TAOK3	51347	BRSA.2333C1n2_s_at	14	1.96072e-12	2.12739e-09
PIM2	11040	BRRS.6732_at	14	1.96072e-12	2.12739e-09
FCER1G	2207	BRRS.4597_at	14	1.96072e-12	2.12739e-09
MX1	4599	BRRS.3319_at	14	1.96072e-12	2.12739e-09
RARRES1	5918	BRRS.16951_at	14	1.96072e-12	2.12739e-09
CKAP5	9793	BRIHRC.11017C1n2_at	14	1.96072e-12	2.12739e-09
IFIH1	64135	BRIH.8373C1n3_at	14	1.96072e-12	2.12739e-09
GBP1	2633	BRIH.1734C5n6_at	14	1.96072e-12	2.12739e-09
UHMK1	127933	BRIH.1053C6n9_s_at	14	1.96072e-12	2.12739e-09
FKBP1A /// FKBP1C	2280 /// ---	BRHP.151_s_at	14	1.96072e-12	2.12739e-09
PI4KB	5298	Hs632465.0C6n151_at	13	3.143e-11	3.41016e-08
PSME4	23198	Hs413801.3C1n4_at	13	3.143e-11	3.41016e-08
OAS2	4939	BRRS.9249_at	13	3.143e-11	3.41016e-08
ETV7	51513	BRRS.8900_s_at	13	3.143e-11	3.41016e-08
NUAK2	81788	BRRS.12305_at	13	3.143e-11	3.41016e-08
CXCL10	3627	BRIH.7359C1n3_s_at	13	3.143e-11	3.41016e-08
IQCG	84223	BRIH.6705C2n3_s_at	13	3.143e-11	3.41016e-08
IGF2 /// INS	3481 /// 723961	BRHP.57_s_at	13	3.143e-11	3.41016e-08
C8orf38	137682	BRAD.36057_at	13	3.143e-11	3.41016e-08
NAMPTL /// NAMPT	--- /// 10135	BRAD.1439_s_at	13	3.143e-11	3.41016e-08
TAP2	6891	BRAD.10371_s_at	13	3.143e-11	3.41016e-08
PSMB2	5690	200039_s_at	13	3.143e-11	3.41016e-08
CCDC25	55246	BRRS.9878_at	12	4.62848e-10	5.0219e-07
CTSC	1075	BRRS.2822_at	12	4.62848e-10	5.0219e-07
MZF1	7593	BRRS.16388_s_at	12	4.62848e-10	5.0219e-07
PNKD	25953	BRRS.11329_at	12	4.62848e-10	5.0219e-07
ADAR	103	BRPD.3021C1n3_at	12	4.62848e-10	5.0219e-07
ARHGEF40	55701	BRAD.39282_at	12	4.62848e-10	5.0219e-07
IRS1	3667	BRAD.37494_at	12	4.62848e-10	5.0219e-07
EGFR	1956	BRAD.33431_at	12	4.62848e-10	5.0219e-07
RAB5A	5868	BRAD.11565_at	12	4.62848e-10	5.0219e-07
STAT1	6772	Adx-Hs-ISGF3A-300-3_s_at	12	4.62848e-10	5.0219e-07
C1orf35	79169	Hs445952.1C2n3_s_at	11	6.22681e-09	6.75609e-06
DTX4	23220	BRRS.17337_at	11	6.22681e-09	6.75609e-06
OSBPL6	114880	BRRS.12797_s_at	11	6.22681e-09	6.75609e-06
CD59	966	BRHP.128_s_at	11	6.22681e-09	6.75609e-06
EML4	27436	BRAD.22963_s_at	11	6.22681e-09	6.75609e-06
CD59	966	BRAD.16437_at	11	6.22681e-09	6.75609e-06
ITGB6	3694	Hs470399.0CB1n24_s_at	10	7.60286e-08	8.24911e-05
PSME4	23198	Hs413801.7C1n9_at	10	7.60286e-08	8.24911e-05
OXNAD1	92106	BRRS1_NM_138381.1_s_at	10	7.60286e-08	8.24911e-05
GIMAP4	55303	BRRS.9939_at	10	7.60286e-08	8.24911e-05
PTRF	284119	BRRS.7198_at	10	7.60286e-08	8.24911e-05
ASCC3	10973	BRRS.11174_at	10	7.60286e-08	8.24911e-05
ABCF3	55324	BRPD.12215C1n6_s_at	10	7.60286e-08	8.24911e-05
C14orf153	84334	BRIH.6979C2n2_s_at	10	7.60286e-08	8.24911e-05
THRA	7067	BRAG_AB209346.1_at	10	7.60286e-08	8.24911e-05
NUDCD3	23386	BRAD1_19390881_s_at	10	7.60286e-08	8.24911e-05
DTWD1	56986	BRAD.35977_at	10	7.60286e-08	8.24911e-05
PATL1	219988	BRAD.34835_s_at	10	7.60286e-08	8.24911e-05
DTX3L	151636	BRAD.27075_s_at	10	7.60286e-08	8.24911e-05
SPEG	10290	Hs21639.0C10n22_s_at	9	8.35979e-07	0.000907037
SLC7A11	23657	BRRS.7751_s_at	9	8.35979e-07	0.000907037
MOSPD2	158747	BRRS.14855_s_at	9	8.35979e-07	0.000907037
GSDMD	79792	BRRS.11851_at	9	8.35979e-07	0.000907037
DUS1L	64118	BRRS.11223_at	9	8.35979e-07	0.000907037
NECAP2	55707	BRIH.9065C1n2_s_at	9	8.35979e-07	0.000907037
NDFIP1	80762	BRIH.240C1n4_at	9	8.35979e-07	0.000907037
CD74	972	BRIH.1C2n5_at	9	8.35979e-07	0.000907037
MSL1	339287	BRIH.1348C1n6_at	9	8.35979e-07	0.000907037
ENO1	2023	BRHP.284_s_at	9	8.35979e-07	0.000907037
SPEG	10290	BREM.1377_s_at	9	8.35979e-07	0.000907037
SRCIN1	80725	BRAD.33046_s_at	9	8.35979e-07	0.000907037
STAT1	6772	Adx-Hs-ISGF3A-300-5_s_at	9	8.35979e-07	0.000907037
