# Supplementary material for: A BRCA1 deficient, NFκB driven immune signal predicts good outcome in triple negative breast cancer
Source: Oncotarget. 2016 Mar 2;7(15):19884–96. doi: 10.18632/oncotarget.7865 (PMC4991425; doi:10.18632/oncotarget.7865)
Supplement: Supplementary file 3 [file oncotarget-07-19884-s003.xlsx]

## Sheet: TopElasticnetDEG.txt
Supplementary Table 2
rownames.result2.	gene.symbol	entrez.id	orientation	NoProbes	logFC	AveExpr	t	P.Value	adj.P.Val	B
BRRS.3281_at	CXCL9	4283	Sense (Fully Exonic)	11	-2.72944	5.14264	-6.70772	3.82e-08	1.61e-07	8.55621
BRIH.2251C1n2_at	GBP4	115361	Sense (Fully Exonic)	11	-2.57997	7.44622	-9.7036	2.75e-12	1.75e-10	17.9063
BRPD.5301C1n2_s_at	GBP5	115362	Sense (Fully Exonic)	11	-2.41424	7.32088	-7.33383	4.88e-09	4.16e-08	10.5754
BRAD.28329_at	CMPK2	129607	Sense (Fully Exonic)	11	-2.38558	6.95493	-8.3457	1.86e-10	4.15e-09	13.7795
BRAD.29038_at	CD274	29126	Sense (Fully Exonic)	11	-2.36812	4.32948	-9.6499	3.24e-12	1.75e-10	17.7475
BRRS.1234_at	FAM26F	441168	Sense (Fully Exonic)	11	-2.27557	4.40152	-8.16577	3.3e-10	5.95e-09	13.2167
BRRS.2739_s_at	CFB /// ---	629 /// ---	Sense (Fully Exonic)	9	-2.2187	5.85034	-5.98932	4.12e-07	1.42e-06	6.22743
BRRS.11217_at	RTP4	64108	Sense (Fully Exonic)	11	-2.21784	4.12181	-6.46451	8.55e-08	3.3e-07	7.76799
Hs82316.0C5n44_s_at	IFI44	10561	Sense (Fully Exonic)	11	-2.2064	5.64652	-6.75096	3.32e-08	1.45e-07	8.69618
BRRS.13369_s_at	GBP5	115362	Sense (Fully Exonic)	11	-2.1692	7.41256	-7.28543	5.72e-09	4.23e-08	10.4201
BRRS.3378_at	OAS2	4939	Sense (Fully Exonic)	11	-2.14635	4.92044	-8.31576	2.05e-10	4.15e-09	13.6861
BRIH.7359C1n3_s_at	CXCL10	3627	Sense (Fully Exonic)	11	-2.12706	7.4336	-6.94959	1.72e-08	9.3e-08	9.33843
BRIH.5478C1n2_s_at	MX1	4599	Sense (Fully Exonic)	11	-2.09008	6.4368	-7.05617	1.21e-08	7.28e-08	9.68232
BRRS.3319_s_at	MX1	4599	Sense (Fully Exonic)	11	-2.07916	5.8941	-7.87005	8.55e-10	1.26e-08	12.2847
BRIH.2832C1n2_s_at	GBP1	2633	Sense (Fully Exonic)	11	-2.07393	5.23349	-7.00494	1.44e-08	8.15e-08	9.51709
BRIHRC.10930C1n2_s_at	FYB	2533	Sense (Fully Exonic)	11	-2.05874	4.515	-6.75032	3.32e-08	1.45e-07	8.69412
Adx-Hs-ISGF3A-400-5_s_at	STAT1	6772	Sense (Fully Exonic)	11	-2.04554	7.63211	-8.69302	6.21e-11	1.68e-09	14.856
BRIHRC.1460C2n5_s_at	IFI44	10561	Sense (Fully Exonic)	11	-1.98701	5.55176	-6.86413	2.28e-08	1.16e-07	9.06227
BRRS.6684_at	IFI44L	10964	Sense (Fully Exonic)	11	-1.9639	5.46214	-6.99985	1.46e-08	8.15e-08	9.50065
BRRS.7751_s_at	SLC7A11	23657	Sense (Fully Exonic)	11	-1.955	4.31718	-5.15354	6.47e-06	1.56e-05	3.54286
Adx-Hs-ISGF3A-500-5_s_at	STAT1	6772	Sense (Fully Exonic)	11	-1.95044	8.14619	-8.8104	4.3e-11	1.68e-09	15.2167
BRRS.16951_at	RARRES1	5918	Sense (Fully Exonic)	11	-1.93504	5.59614	-3.98264	0.000265458	0.000409563	-0.0424445
BRRS.1808_s_at	OAS2	4939	Sense (Fully Exonic)	11	-1.93241	4.18191	-7.07842	1.13e-08	7.02e-08	9.75404
BRRS.11065_at	APOBEC3G	60489	Sense (Fully Exonic)	11	-1.93042	5.47899	-7.21689	7.16e-09	4.83e-08	10.1998
BRIHRC.1817C1n2_s_at	CFB /// ---	629 /// ---	Sense (Fully Exonic)	11	-1.86483	7.09646	-5.52085	1.94e-06	5.46e-06	4.71585
BRHP.539_s_at	ISG15	9636	Sense (Fully Exonic)	11	-1.81879	6.42868	-7.64287	1.78e-09	2.06e-08	11.5633
Adx-Hs-ISGF3A-300-5_s_at	STAT1	6772	Sense (Fully Exonic)	11	-1.81437	7.70306	-6.90926	1.97e-08	1.03e-07	9.20814
BRAD.34868_s_at	EPSTI1	94240	Sense (Fully Exonic)	10	-1.76343	4.65765	-6.78786	2.93e-08	1.44e-07	8.8156
AFFX-HUMISGF3A/M97935_3_at	STAT1	6772	Sense (Fully Exonic)	19	-1.74544	6.39571	-9.7176	2.64e-12	1.75e-10	17.9477
Adx-Hs-ISGF3A-600-3_s_at	STAT1	6772	Sense (Fully Exonic)	11	-1.70917	7.82485	-7.71194	1.42e-09	1.92e-08	11.7831
BRRS.6177-22_at	OAS3	4940	Sense (Fully Exonic)	22	-1.6947	6.83896	-7.28369	5.75e-09	4.23e-08	10.4145
BRRS.6177_at	OAS3	4940	Sense (Fully Exonic)	11	-1.67135	6.79042	-7.55329	2.38e-09	2.41e-08	11.2777
BRRS.10883_s_at	SLC5A6	8884	Sense (Fully Exonic)	10	-1.65962	7.96645	-5.37923	3.09e-06	8.07e-06	4.26192
BRIH.1734C5n6_at	GBP1	2633	Sense (Fully Exonic)	9	-1.64555	5.42097	-6.30011	1.47e-07	5.55e-07	7.23479
BRRS.3524_at	SRGN	5552	Sense (Fully Exonic)	11	-1.64548	8.67942	-6.75225	3.3e-08	1.45e-07	8.70036
BRAD.10371_s_at	TAP2	6891	Sense (Fully Exonic)	11	-1.63353	4.00705	-6.49065	7.84e-08	3.16e-07	7.85278
BRRS.13156_s_at	EPSTI1	94240	Sense (Fully Exonic)	10	-1.60087	7.79744	-8.70194	6.04e-11	1.68e-09	14.8835
BRAD.1720_at	LYZ	4069	Sense (Fully Exonic)	7	-1.56907	6.38322	-7.07939	1.12e-08	7.02e-08	9.75716
BRRS.10809_at	RNF213	57674	Sense (Fully Exonic)	11	-1.53368	6.57974	-7.51021	2.74e-09	2.61e-08	11.1401
BRAD.37494_at	IRS1	3667	Sense (Fully Exonic)	11	1.2116	6.49884	5.0581	8.83e-06	2.1e-05	3.24069
BRHP.57_s_at	IGF2 /// INS	3481 /// 723961	Sense (Fully Exonic)	11	1.33166	4.05417	4.43807	6.45e-05	0.000120185	1.31509
BRAD.33046_s_at	SRCIN1	80725	Sense (Fully Exonic)	11	2.01742	4.133	3.52213	0.00104701	0.00134616	-1.34656
