# Supplementary material for: A BRCA1 deficient, NFκB driven immune signal predicts good outcome in triple negative breast cancer
Source: Oncotarget. 2016 Mar 2;7(15):19884–96. doi: 10.18632/oncotarget.7865 (PMC4991425; doi:10.18632/oncotarget.7865)
Supplement: Supplementary file 5 [file oncotarget-07-19884-s005.xlsx]

## Sheet: p-Values
pvalues
Figure 1A
HCC	0.008
MDA	0.001
184A1	Sh1 0.048	SH2 0.006
1B (i)-(iii)
	IL6	IL8	STAT5a	EphrinA1	CXCL1	TRAF2	Cav1
HCC	0.0263054	0.000378392	0.000266001	0.00411303	0.000333797	0.000360291	0.00051925
MDA	0.00632468	0.000101851	0.00230253	0.00176656	0.000157613	0.0276932	0.0165388
I84A1	0.0106767	0.00280413	0.0136872	0.0344713	0.0126805	0.0169217	0.00101117
1B(iv)
	EV-BR Scr	Evscr-EVp65
HCC	0.0087	0.0026
MDA	0.0074	0.0412
184A1	0.006	0.0364
Figure 2 (A)
NFkB Luc
	Ctrl	GSI	ATM	NAC	PARPi
HCC	0.000472946	0.0196682	0.0062995	0.0116065	0.00111639
MDA	0.000691201	0.00255152	0.000841014	0.404201	0.00103923
184A1	0.0392327	0.0193286	0.00513976	0.98544	0.00824481
Figure 2 (B)
ROS
HCC	0.0015
MDA	0.0111
184A1	0.0056
Figure 4 (A)
M2/M1 GES
BRCAmut	<0.0001
TNBC	<0.0001
GSE21653	<0.0001
GSE58812	<0.0001
GSE2034	<0.0001
Figure 4 (B)
CD68/CD8 ratio
BRCAmut	<0.0001
TNBC	0.0015
GSE21653	<0.0001
GSE58812	0.0012
GSE2034	0.0896
Figure 5 (A)
(i) NfkB luc
HCC1937vsMDA231		0.00464545
HCC1937vsMDA453		2.56794e-06
HCC1395cs MDA231		0.0699751
HCC1395cs MDA453		0.0142573
(ii) ROS
HCC1937vsMDA231		< 0.0001
HCC1937vsMDA453		< 0.0001
HCC1395cs MDA231		0.0016
HCC1395cs MDA453		0.0011
Figure 5(B)
(i) TNFalpha
HCC1937vsMDA231		< 0.0001
HCC1937vsMDA453		< 0.0001
HCC1395cs MDA231		0.0002
HCC1395cs MDA453		0.0001
(ii) IL1Beta
HCC1937vsMDA231		< 0.0001
HCC1937vsMDA453		< 0.0001
HCC1395cs MDA231		< 0.0001
HCC1395cs MDA453		< 0.0001
(iii) IL8
HCC1937vsMDA231		< 0.0001
HCC1937vsMDA453		0.0002
HCC1395cs MDA231		0.0002
HCC1395cs MDA453		0.004
(iv) Dectin1
HCC1937vsMDA231		0.0023
HCC1937vsMDA453		0.0159
HCC1395cs MDA231		0.0008
HCC1395cs MDA453		0.002
(v) DC-SIGN
HCC1937vsMDA231		< 0.0001
HCC1937vsMDA453		0.0005
HCC1395cs MDA231		< 0.0001
HCC1395cs MDA453		0.0004
Figure 5C
(i) IGF2i	IC50	IC75			(ii) CDX	IC50
HCC1937	1.1μM	0.2μM			HCC1937	-
HCC1395	-	44nM			HCC1395	-
MDA231	54nM	13nM			MDA231	3μM
MDA453	27nM	4.3nM			MDA453	1.3μM
Supplementary Figures
Supp Figure 1 B
MCF7	0.0729
T47D	0.0019
Supp Figure 2A
EVScrvsBRscr	< 0.0001
Evscrvs EVp65si	< 0.0001
Supp Figure 4
(i)	0.0396
(ii)	< 0.0001
(iii)	0.023
(iv)	0.0044
(v)	< 0.0001
(vi)	< 0.0001
(vii)	0.0004
Supp Figure 8
	IRS1	IGF2	IGF1R	AR
BRCAmut	< 0.0001	0.0001	0.0004	0.0026
TNBC	NS	0.046	NS	0.0312
GSE21653	0.007	0.0824	0.007	0.0432
GSE58812	NS	0.0035	NS	0.012
GSE2034	NS	0.0737	NS	0.0236

## Sheet: antibody and primers
Antibodies
CD4	Dako	M7310
CD8	Dako	M7103
FOXP3	AbCam	ab20034
CD163	LSBio	LS-B3781
CD68	Dako	M814
CD14	Sigma	HPA001887
Granzyme B	Novacastra	NCL-GRAN-B
Primers
IL-6	F: GGTACATCCTCGACGGCATCT				R: GTGCCTCTTTGCTGCTTTCAC
IL-8	F: ATGACTTCCAAGCTGGCCGTGG				R: CATAATTTCTGTTTGGCGCAGTGTGG
STAT5A	F: Tccctataacatgtacccacagaa				R: Atggtctcatccaggtcgaa
Caveolin1	F: acagcccagggaaacctc				R: ggatgggaacggtgtagaga
EphrinA1	F: tggagagtgaccaggatgtg				R: tcgaatggtgaagctctggt
CXCL1	F: TCC gTg gCC ACT gAA CTg				R: gTg gCT ATg ACT TCg gTT Tg
TRAF2	F: caagtggctcggaacacag				R: cactcagcatctggtcatgc

## Sheet: Full ElasticNet
gene.symbol	entrez.id	up or down in NFkB on group
STAT1	6772	up
GBP4	115361	up
CD274	29126	up
STAT1	6772	up
EPSTI1	94240	up
STAT1	6772	up
CMPK2	129607	up
OAS2	4939	up
FAM26F	441168	up
STAT1	6772	up
MX1	4599	up
STAT1	6772	up
CD47	961	up
ISG15	9636	up
CD47	961	up
OAS3	4940	up
RNF213	57674	up
DTX3L	151636	up
GBP5	115362	up
CD47	961	up
GBP5	115362	up
OAS3	4940	up
STAT1	6772	up
APOBEC3G	60489	up
LYZ	4069	up
OAS2	4939	up
MX1	4599	up
GBP1	2633	up
IFI44L	10964	up
CXCL10	3627	up
STAT1	6772	up
IFI44	10561	up
EPSTI1	94240	up
FAM105B	90268	up
SRGN	5552	up
IFI44	10561	up
FYB	2533	up
CXCL9	4283	up
CD74	972	up
TAP2	6891	up
CD86	942	up
RTP4	64108	up
GBP1	2633	up
FGL2	10875	up
--- /// PSME2	--- /// 5721	up
STAT1	6772	up
CFB /// ---	629 /// ---	up
OAS2	4939	up
FCER1G	2207	up
CD59	966	up
OAS2	4939	up
CTSS	1520	up
CTSC	1075	up
EIF2AK2	5610	up
STAT1	6772	up
RFX5	5993	up
CFB /// ---	629 /// ---	up
DTX4	23220	up
EML4	27436	up
EVI2B	2124	up
CTSS	1520	up
SLC5A6	8884	up
TRIM21	6737	up
ISG15	9636	up
EIF2AK2	5610	up
IFIH1	64135	up
SLC7A11	23657	up
IRS1	3667	down
ARHGEF40	55701	down
CD59	966	up
ADAR	103	up
SRP72	6731	up
UGP2	7360	up
MX1	4599	up
EIF4G2	1982	up
GIMAP4	55303	up
SLAMF7	57823	up
CDC42SE2	56990	up
PLCE1	51196	down
PNKD	25953	up
IQCG	84223	up
PIM2	11040	up
CHORDC1	26973	up
C2orf29	55571	up
CMTM6	54918	up
ADAR	103	up
IGF2 /// INS	3481 /// 723961	down
LDHA	3939	up
ASCC3	10973	up
CCT3	7203	up
UHMK1	127933	up
CSTF3	1479	up
MCL1	4170	up
PSMB4	5692	up
CKAP5	9793	up
NECAP2	55707	up
EIF4G2	1982	up
MPV17	4358	down
MXD1	4084	up
PCGF2	7703	down
PDE4B	5142	up
NUAK2	81788	up
IQCG	84223	up
FAM46C	54855	up
RARRES1	5918	up
GSDMD	79792	up
ETV7	51513	up
NRIP3	56675	down
MTRR	4552	up
CD59	966	up
PSMD2	5708	up
USP22	23326	down
MOSPD2	158747	up
MZF1	7593	down
ATP6AP1L	92270	down
CAPRIN1	4076	up
OXNAD1	92106	up
GSN	2934	down
THRA	7067	down
CBFB	865	up
SPEG	10290	down
ING1	3621	up
RARRES1	5918	up
PTRF	284119	down
PSMB2	5690	up
SRCIN1	80725	down
ITGB6	3694	up
C8orf38	137682	down
MSRB3	253827	down
PI4KB	5298	up
EGFR	1956	down
PSME4	23198	up
DUS1L	64118	up
PI4K2A	55361	down
YBX1	4904	up
DTWD1	56986	down
OSBPL6	114880	down
C1orf35	79169	down
NUDCD3	23386	down
FKBP1A /// FKBP1C	2280 /// ---	up
CD44	960	up
SPEG	10290	down
NLGN2	57555	down
NDFIP1	80762	up
C1GALT1	56913	up
CPSF7	79869	up
C14orf153	84334	down
NAV1	730426	down
PATL1	219988	up
RAB5A	5868	up
GOLGB1	2804	down
MSL1	339287	down
NAMPTL /// NAMPT	--- /// 10135	up
CCDC25	55246	up
ENO1	2023	up
CHD4	1108	up
TAOK3	51347	up
SLTM	79811	up
USP7	7874	down
PSME4	23198	up
ABCF3	55324	up
SYNRG	11276	down

## Sheet: Refined ElasticNet
gene.symbol	entrez.id	up or down in NFkB on group
CXCL9	4283	up
GBP4	115361	up
GBP5	115362	up
CMPK2	129607	up
CD274	29126	up
FAM26F	441168	up
CFB /// ---	629 /// ---	up
RTP4	64108	up
IFI44	10561	up
GBP5	115362	up
OAS2	4939	up
CXCL10	3627	up
MX1	4599	up
MX1	4599	up
GBP1	2633	up
FYB	2533	up
STAT1	6772	up
IFI44	10561	up
IFI44L	10964	up
SLC7A11	23657	up
STAT1	6772	up
RARRES1	5918	up
OAS2	4939	up
APOBEC3G	60489	up
CFB /// ---	629 /// ---	up
ISG15	9636	up
STAT1	6772	up
EPSTI1	94240	up
STAT1	6772	up
STAT1	6772	up
OAS3	4940	up
OAS3	4940	up
SLC5A6	8884	up
GBP1	2633	up
SRGN	5552	up
TAP2	6891	up
EPSTI1	94240	up
LYZ	4069	up
RNF213	57674	up
IRS1	3667	down
IGF2 /// INS	3481 /// 723961	down
SRCIN1	80725	down

## Sheet: BRCA1mut dataset
groups by NFkBgenesexp4	NFkB group
R0132F039p.CEL	off
R0132F051.CEL	off
R0132F053.CEL	off
R0132F056.CEL	off
R0132F059.CEL	off
R0132F060.CEL	off
R0132F061.CEL	off
R0132F063.CEL	off
R0132F064.CEL	off
R0132F067.CEL	off
R0132F068p.CEL	off
R0132F079.CEL	off
R0132F080.CEL	off
R0132F083.CEL	off
R0132F094.CEL	off
R0132F100.CEL	off
R0132F103.CEL	off
R0132F104.CEL	off
R0132F108p.CEL	off
R0132F109p.CEL	off
R0132F048.CEL	on
R0132F054.CEL	on
R0132F055p.CEL	on
R0132F057.CEL	on
R0132F058p.CEL	on
R0132F065.CEL	on
R0132F066.CEL	on
R0132F073.CEL	on
R0132F081.CEL	on
R0132F084.CEL	on
R0132F085.CEL	on
R0132F092.CEL	on
R0132F099.CEL	on
R0132F102p.CEL	on
R0132F105.CEL	on
R0132F107.CEL	on
R0132F111.CEL	on
R0132F112.CEL	on

## Sheet: TripleNeg dataset
filename	NFkBgroupTOPDEG	Represented on TMA
S0768F0111	on	yes
S0768F0112	off	Not on TMA
S0768F0113	on	yes
S0768F0114	off	yes
S0768F0115	off	yes
S0768F0117	off	yes
S0768F0118	off	yes
S0768F0120	off	yes
S0768F0121	off	yes
S0768F0124a	on	yes
S0768F0126a	off	Not on TMA
S0768F0127	on	yes
S0768F0128a	off	yes
S0768F0130	on	yes
S0768F0131	off	Not on TMA
S0768F0132	off	yes
S0768F0133	off	yes
S0768F0134	off	yes
S0768F0135	off	yes
S0768F0138	off	yes
S0768F0139	on	yes
S0768F0141	on	yes
S0768F0142	off	yes
S0768F0143	on	yes
S0768F0145	on	yes
S0768F0147	on	yes
S0768F0148	on	yes
S0768F0152a	on	yes
S0768F0156	off	yes
S0768F0161	off	yes
S0768F0162	on	yes
S0768F0163	on	yes
S0768F0166	off	yes
S0768F0168	off	yes
S0768F0169	off	yes
S0768F0172	on	yes
S0768F0174	on	yes
S0768F0175	off	yes
S0768F0177	off	yes
S0768F0181	on	yes
S0768F0185	off	Not on TMA
S0768F0193	off	Not on TMA
S0768F0198a	off	Not on TMA
S0768F0201	off	yes
S0768F0211	off	yes
S0768F0216	on	yes
S0768F0233	on	yes
S0768F0234	off	yes
S0768F0235	on	yes
S0768F0236	off	yes
S0768F0240	on	yes
S0768F0242	off	yes
S0768F0245	off	yes
S0768F0247	off	yes
S0768F0249	on	yes
S0768F0252	off	yes
S0768F0260a_h	off	Not on TMA
S0768F0263	on	yes
S0768F0264	off	yes
S0768F0267	off	yes

## Sheet: GSE58812
filename	NFkBEXP4DEG
GSM1419942_GP_001.CEL	off
GSM1419943_GP_002.CEL	off
GSM1419944_GP_003.CEL	off
GSM1419945_GP_004.CEL	off
GSM1419946_GP_005.CEL	off
GSM1419947_GP_006.CEL	off
GSM1419949_GP_008.CEL	off
GSM1419950_GP_009.CEL	off
GSM1419951_GP_010.CEL	off
GSM1419952_GP_011.CEL	off
GSM1419953_GP_012.CEL	off
GSM1419954_GP_013.CEL	off
GSM1419956_GP_015.CEL	off
GSM1419957_GP_016.CEL	off
GSM1419958_GP_017.CEL	off
GSM1419968_GP_018.CEL	off
GSM1419969_GP_019.CEL	off
GSM1419970_GP_020.CEL	off
GSM1419971_GP_021.CEL	off
GSM1419972_GP_022.CEL	off
GSM1419973_GP_023.CEL	off
GSM1419974_GP_024.CEL	off
GSM1419975_GP_025.CEL	off
GSM1419976_GP_026.CEL	off
GSM1419977_GP_027.CEL	off
GSM1419978_GP_028.CEL	off
GSM1419979_GP_029.CEL	off
GSM1419980_GP_030.CEL	off
GSM1419981_GP_031.CEL	off
GSM1419982_GP_032.CEL	off
GSM1419983_GP_033.CEL	off
GSM1419984_GP_034.CEL	off
GSM1419985_GP_035.CEL	off
GSM1419987_GP_037.CEL	off
GSM1419988_GP_038.CEL	off
GSM1419989_GP_039.CEL	off
GSM1419990_GP_040.CEL	off
GSM1419991_GP_041.CEL	off
GSM1419994_GP_044.CEL	off
GSM1419995_GP_045.CEL	off
GSM1419996_GP_046.CEL	off
GSM1419997_GP_047.CEL	off
GSM1419998_GP_048.CEL	off
GSM1419999_GP_049.CEL	off
GSM1420002_GP_052.CEL	off
GSM1420003_GP_053.CEL	off
GSM1420005_GP_055.CEL	off
GSM1420006_GP_056.CEL	off
GSM1420007_GP_057.CEL	off
GSM1420008_GP_058.CEL	off
GSM1420010_GP_060.CEL	off
GSM1420012_GP_062.CEL	off
GSM1420014_GP_064.CEL	off
GSM1420015_GP_065.CEL	off
GSM1420016_GP_066.CEL	off
GSM1420017_GP_067.CEL	off
GSM1420018_GP_068.CEL	off
GSM1420019_GP_069.CEL	off
GSM1420020_GP_070.CEL	off
GSM1420021_GP_071.CEL	off
GSM1420022_GP_072.CEL	off
GSM1420023_GP_073.CEL	off
GSM1420024_GP_074.CEL	off
GSM1420025_GP_075.CEL	off
GSM1420026_GP_076.CEL	off
GSM1420027_GP_077.CEL	off
GSM1420028_GP_078.CEL	off
GSM1420029_GP_079.CEL	off
GSM1420030_GP_080.CEL	off
GSM1420031_GP_081.CEL	off
GSM1420032_GP_082.CEL	off
GSM1420033_GP_083.CEL	off
GSM1420035_GP_085.CEL	off
GSM1420036_GP_086.CEL	off
GSM1420038_GP_088.CEL	off
GSM1420039_GP_089.CEL	off
GSM1420041_GP_091.CEL	off
GSM1420042_GP_092.CEL	off
GSM1420043_GP_093.CEL	off
GSM1420044_GP_094.CEL	off
GSM1420046_GP_096.CEL	off
GSM1420047_GP_097.CEL	off
GSM1420048_GP_098.CEL	off
GSM1420049_GP_099.CEL	off
GSM1420050_GP_100.CEL	off
GSM1420051_GP_101.CEL	off
GSM1420052_GP_102.CEL	off
GSM1420054_GP_104.CEL	off
GSM1420056_GP_106.CEL	off
GSM1420057_GP_107.CEL	off
GSM1419948_GP_007.CEL	on
GSM1419955_GP_014.CEL	on
GSM1419986_GP_036.CEL	on
GSM1419992_GP_042.CEL	on
GSM1419993_GP_043.CEL	on
GSM1420000_GP_050.CEL	on
GSM1420001_GP_051.CEL	on
GSM1420004_GP_054.CEL	on
GSM1420009_GP_059.CEL	on
GSM1420011_GP_061.CEL	on
GSM1420013_GP_063.CEL	on
GSM1420034_GP_084.CEL	on
GSM1420037_GP_087.CEL	on
GSM1420040_GP_090.CEL	on
GSM1420045_GP_095.CEL	on
GSM1420053_GP_103.CEL	on
GSM1420055_GP_105.CEL	on

## Sheet: GSE21653
ID	NFkBEXP4DEG
GSM540113	off
GSM540115	off
GSM540117	off
GSM540118	on
GSM540119	off
GSM540123	off
GSM540125	off
GSM540127	off
GSM540130	off
GSM540132	on
GSM540138	off
GSM540140	off
GSM540143	off
GSM540144	off
GSM540146	off
GSM540151	off
GSM540157	off
GSM540158	off
GSM540159	off
GSM540160	off
GSM540164	off
GSM540167	on
GSM540176	off
GSM540178	off
GSM540179	off
GSM540181	off
GSM540183	off
GSM540195	off
GSM540201	off
GSM540209	off
GSM540214	off
GSM540215	on
GSM540219	on
GSM540237	on
GSM540238	off
GSM540242	off
GSM540248	on
GSM540249	on
GSM540250	off
GSM540254	on
GSM540255	off
GSM540256	on
GSM540260	off
GSM540261	off
GSM540263	off
GSM540264	off
GSM540271	on
GSM540273	on
GSM540276	off
GSM540281	off
GSM540285	off
GSM540288	off
GSM540292	off
GSM540293	off
GSM540294	on
GSM540302	off
GSM540339	off
GSM540345	off
GSM540346	off
GSM540348	on
GSM540349	off
GSM540350	off
GSM540351	off
GSM540352	off
GSM540353	off
GSM540354	off
GSM540355	on
GSM540356	off
GSM540357	on
GSM540358	off
GSM540359	on
GSM540360	on
GSM540361	on
GSM540362	off
GSM540363	off
GSM540364	on
GSM540365	on
GSM540366	off
GSM540367	off
GSM540368	off
GSM540369	off
GSM540370	on
GSM540371	off
GSM540372	off
GSM540373	on

## Sheet: GSE2034
filename	NFkBcall EXp4DEG
GSM36780.CEL	on
GSM36788.CEL	on
GSM36791.CEL	off
GSM36793.CEL	off
GSM36795.CEL	off
GSM36797.CEL	off
GSM36798.CEL	on
GSM36800.CEL	off
GSM36808.CEL	off
GSM36809.CEL	on
GSM36812.CEL	off
GSM36816.CEL	on
GSM36822.CEL	on
GSM36827.CEL	on
GSM36828.CEL	on
GSM36833.CEL	on
GSM36835.CEL	off
GSM36846.CEL	on
GSM36847.CEL	on
GSM36854.CEL	on
GSM36855.CEL	on
GSM36862.CEL	on
GSM36863.CEL	on
GSM36865.CEL	off
GSM36875.CEL	off
GSM36876.CEL	off
GSM36879.CEL	off
GSM36886.CEL	off
GSM36891.CEL	off
GSM36904.CEL	off
GSM36905.CEL	off
GSM36906.CEL	on
GSM36909.CEL	off
GSM36912.CEL	off
GSM36915.CEL	off
GSM36918.CEL	off
GSM36923.CEL	off
GSM36926.CEL	off
GSM36935.CEL	on
GSM36937.CEL	off
GSM36940.CEL	on
GSM36941.CEL	on
GSM36949.CEL	on
GSM36952.CEL	off
GSM36953.CEL	off
GSM36955.CEL	on
GSM36959.CEL	off
GSM36961.CEL	off
GSM36964.CEL	off
GSM36966.CEL	on
GSM36968.CEL	off
GSM36969.CEL	on
GSM36977.CEL	on
GSM36978.CEL	off
GSM36981.CEL	on
GSM36991.CEL	on
GSM37002.CEL	off
GSM37016.CEL	on
GSM37017.CEL	on
GSM37020.CEL	off
GSM37021.CEL	on
GSM37022.CEL	on
GSM37023.CEL	off
GSM37034.CEL	on
GSM37040.CEL	on
GSM37042.CEL	off
GSM37043.CEL	on
GSM37045.CEL	on
GSM37048.CEL	off
GSM37049.CEL	on
GSM37050.CEL	off
GSM37052.CEL	off
GSM37053.CEL	off
GSM37054.CEL	off
GSM37055.CEL	off
GSM37056.CEL	off
GSM37061.CEL	off

## Sheet: cell line BRCA1 NFkB targets
BRRS.3228_s_at	LUM	up
BRHP.405_s_at	LUM	up
BRAD.10443_at	CP	up
BRIH.562C7n9_s_at	CP	up
BRMX.13815C1n5_at	ART3	up
BRRS.2644_at	CXCL10	up
BRIH.7359C1n3_s_at	CXCL10	up
BRRS.7080_at	LTB	up
BRRS.407_s_at	IL8	up
BRHP.660_s_at	IL8	up
BRRS.12717_at	HPS3	up
BRRS.4978_s_at	CCL20	up
BRRS.3626_at	PTX3	up
BRRS.6352_at	UBD /// GABBR1	up
BRRS.2602_s_at	CXCL1	up
BRHP.607_s_at	CXCL1	up
BRAD.10902_s_at	SULT1C2	up
BRAD.15593_at	SULT1C2	up
BRAD.35275_at	TSLP	up
BRRS.2337_s_at	BIRC3	up
BRAD.36330_at	TNC	up
BRAD.35973_at	RNF180	up
BRAD.39615_at	RNF180	up
BRAD.40412_at	RNF180	up
BRRS.3033-22_at	GPX2	up
BRRS.3033_at	GPX2	up
BRRS.2280_s_at	AADAC	up
BRRS.3408_at	SERPINB2	up
BRRS.732_s_at	CD36	up
BRRS.17810_s_at	CCL3L3 CCL3 CCL3L1	up
BRAD.41136_at	SLFN5	up
BRRS.14291_s_at	SLFN5	up
BRRS.13127_at	BPIFB1	up
BRRS.7000_at	KLF12	up
BRRS.2552_s_at	FABP4	up
BRAD.32306_s_at	GBP1	up
BRIH.2832C1n2_s_at	GBP1	up
BRIH.1734C5n6_at	GBP1	up
BRRS.4479_s_at	KYNU	up
BRRS.3385_at	OLR1	up
BRAD.39915_at	OLR1	up
BRHP.495_s_at	IL1B	up
BRRS.402_s_at	IL1B	up
BRRS.3089_at	HSD17B2	up
BRRS.4148_at	HIST1H2AL	up
Hs147170.0C7n6_at	ST18	up
BRAD.20949_at	CLDN1	up
BRIH.516C2n6_at	CLDN1	up
BRRS.10888_at	CLDN1	up
Hs439060.1C1n3_at	CLDN1	up
BRRS.14270_at	FOXI1	up
BRRS.3039_s_at	CXCL2	up
BRHP.729_s_at	CXCL2	up
BRRS.7794_s_at	ANKRD1	up
BRRS.3386_at	TNFRSF11B	up
BRRS.2522_s_at	S1PR1	up
BRHP.806_s_at	S1PR1	up
BRRS.10658_at	SLC12A5	up
BRRS.10682_at	ARHGAP31	up
BRHP.714_x_at	AKR1C1	up
BREM.313_at	C3	up
BRRS.37_at	C3	up
BRIH.7764C1n3_s_at	SPG20	up
BRRS.17698_s_at	TSHZ2	up
BRAD.27266_s_at	MAST4	up
BRRS.401-22_at	IL1A	up
BRRS.401_at	IL1A	up
BRRS.146_at	IL2RG	up
BRRS.6258_at	TNFAIP3	up
BRRS.17286_at	UNC13A	up
BRRS.3772_at	SCG5	up
BRRS.10614_at	JPH1	up
BRRS.18626_s_at	LINC00189	up
BRRS.6697_s_at	RAB32	up
BRAD.15646_at	HPGD	up
BRRS.16514_at	CXCL17	up
BRRS.11614_at	FA2H	up
BRRS.16759_s_at	C1S	up
BRRS.18301_s_at	MGAM	up
BRRS.6199_at	SERPINE2	up
BRIH.3217C2n3_s_at	SERPINE2	up
BRRS.9194_s_at	PLUNC	up
BRRS.2648_at	IRAK2	up
BRRS.477_at	ALDH1A1	up
BRRS.477-22_at	ALDH1A1	up
BRRS.15673_s_at	C5orf27	up
BRAD.36787_s_at	SDR16C5	up
BRRS.16354_s_at	RNASE4	up
BRAD.15152_s_at	DIO2	up
BRRS.16257_at	NEDD9	up
BRRS.4130_at	HMGA2	up
BRRS.6158_at	NEFL	up
BRRS.14575_s_at	CTSC	up
BRAD.8183_at	TRIB2	up
BRAD.28469_s_at	FST	up
BRRS.7500_s_at	FST	up
BRRS.5065_at	SYNGR1	up
BRIH.3250C4n2_at	FOXA1	up
BRAD.42183_at	FKBP15	up
BRRS.11516_at	HOXB9	up
BRRS.9169_at	C1RL	up
BRAD.11498_at	DSC3	up
BRRS.10872_s_at	BMP5	up
BRRS.6986_at	SLC6A14	up
BRAD.413_s_at	LACC1	up
BRIH.1576C4n35_s_at	SERPINA3	up
Hs482233.0C1n6_s_at	DEPDC1B	up
Hs369763.10C1n5_at	CCDC64	up
BRAD1_58571142_at	COL27A1	up
BRRS.2331_s_at	ANXA6	up
BREM.360_at	TP63	up
BRRS.12452_at	FZD8	up
BRRS.5458_at	ERBB4	up
BRHP.512_s_at	KRT6A	up
Hs434961.22C1n4_at	ATXN1	up
BRAD.17186_at	PLXNC1	up
BRHP.622_s_at	SOD2	up
BRRS.16897_s_at	AKR1C2	up
BRRS.3689_at	RGS7	up
BRRS.3361_s_at	NOV	up
BRAD.28654_s_at	SESTD1	up
BRRS.8026_at	KIAA0513	up
BRSA.18233C1n3_at	ATF7IP	up
BRRS.11209_at	SAMSN1	up
BRAD.27914_s_at	CLCN5	up
BRAD.29984_at	QKI	up
BRAD.40500_at	NFAM1	up
BRRS.8566_at	KRT23	up
BRRS.18031_s_at	SVEP1	up
BRAD1_24793319_s_at	FYN	down
BRRS.13689-22_at	CPNE4	down
Hs173939.2C1n4_at	PIKFYVE	down
BRIH.3143C1n2_at	ZFP91	down
BREM.407_at	CITED2	down
BRHP.914_s_at	PTGS1	down
Hs447901.0C2n18_at	RHOV	down
BRRS.13780_s_at	RHOV	down
BRRS.5685_s_at	IVL	down
BRRS.10503_at	ANKRD2	down
BRAD.37979_s_at	MED13L	down
BRRS.11856_at	CARF	down
BRAD.18300_at	GPR37	down
BRAD.28958_at	FAM171B	down
Hs591179.0C1n30_s_at	DGKE	down
BREM.1463_s_at	NKD2	down
Hs268726.0C2n38_at	SHANK2	down
Hs490745.2C1n6_at	DNAJB6	down
BRIH.7009C1n4_at	CTDSPL2	down
BRAD.37644_at	CTDSPL2	down
BRIH.8622C1n2_at	PDE7A	down
BRAD.34667_at	CCDC50	down
BRIH.8216C1n3_s_at	CCDC50	down
BRSA.18073C1n2_at	STX3	down
BRRS.1831_at	SRGAP3	down
BRRS.6453_s_at	ZNF138	down
BRAD.38593_at	KCMF1	down
BRAD.25115_s_at	AKIRIN2	down
BRRS.16079_at	AMIGO2	down
BRAD.20451_at	ZNF234	down
Hs642795.0C1n19_at	FZD3	down
BRAD.37261_at	CPSF6	down
Hs438823.31CB2n15_s_at	RARRES2	down
BRRS.17414_s_at	DPY19L1	down
BRAD.32471_s_at	KIAA1462	down
BRRS.9518_at	FLVCR2	down
BRRS.9518-22_at	FLVCR2	down
BRRS.6805_at	NR4A3	down
BRRS.17148_s_at	XIST	down
BRRS.16129_at	MYRFL	down
BRAD.3837_s_at	FGFR2	down
BRAD.29296_at	KALRN	down
BRRS.13357_at	SCAND3	down
Hs435458.3C1n3_at	SETBP1	down
Hs231942.1C1n2_at	YTHDC2	down
Hs107196.0C3n7_at	ATPBD4	down
BRRS.6435_s_at	MCAM	down
Hs81892.3C1n3_at	CSNK1G1	down
BRRS.1844_at	DYX1C1	down
BRAD.21617_at	TNS1	down
BRRS.14452_at	RASGEF1A	down
BRRS.13923_at	SYT8	down
