# Supplementary material for: A BRCA1 deficient, NFκB driven immune signal predicts good outcome in triple negative breast cancer
Source: Oncotarget. 2016 Mar 2;7(15):19884–96. doi: 10.18632/oncotarget.7865 (PMC4991425; doi:10.18632/oncotarget.7865)
Supplement: Supplementary file 6 [file oncotarget-07-19884-s006.xlsx]

## Sheet: Sheet1
Antibodies
CD4	Dako	M7310
CD8	Dako	M7103
FOXP3	AbCam	ab20034
CD163	LSBio	LS-B3781
CD68	Dako	M814
CD14	Sigma	HPA001887
Granzyme B	Novacastra	NCL-GRAN-B
Primers
IL-6	F: GGTACATCCTCGACGGCATCT				R: GTGCCTCTTTGCTGCTTTCAC
IL-8	F: ATGACTTCCAAGCTGGCCGTGG				R: CATAATTTCTGTTTGGCGCAGTGTGG
STAT5A	F: Tccctataacatgtacccacagaa				R: Atggtctcatccaggtcgaa
Caveolin1	F: acagcccagggaaacctc				R: ggatgggaacggtgtagaga
EphrinA1	F: tggagagtgaccaggatgtg				R: tcgaatggtgaagctctggt
CXCL1	F: TCC gTg gCC ACT gAA CTg				R: gTg gCT ATg ACT TCg gTT Tg
TRAF2	F: caagtggctcggaacacag				R: cactcagcatctggtcatgc
